# Supplementary material for: Unleashing the green potential: Unraveling the power of environmental concerns in driving employees’ green behavior
Source: PLoS One. 2025 Mar 25;20(3):e0320053. doi: 10.1371/journal.pone.0320053 (PMC11936254; doi:10.1371/journal.pone.0320053)
Supplement: S1 File — (XLSX) [file pone.0320053.s002.xlsx]

## Sheet: Data
ID	ATT1	ATT2	ATT3	ATT4	ATT5	PBC1	PBC2	PBC3	PBC4	PBC5	EGB1	EGB2	EGB3	EGB4	EGB5	EGB6	EGB7	EGB8	GK1	GK2	GK3	GK4	GK5	GK6	EC1	EC2	EC3	EC4	EC5	EC6
1	3	4	3	4	3	4	4	4	4	4	3	4	2	3	4	1	5	4	2	2	2	2	5	4	4	4	5	4	5	2
2	4	4	4	4	1	3	3	3	4	3	3	3	4	4	2	2	5	2	4	3	2	3	5	3	4	5	4	4	4	5
3	3	4	2	3	4	4	3	3	4	3	4	4	3	4	3	4	5	1	2	2	2	3	1	5	4	4	4	4	4	2
4	3	3	1	1	3	3	4	4	4	3	3	3	3	3	3	1	2	5	3	4	3	3	3	2	3	4	2	3	3	3
5	3	3	4	5	4	2	2	2	3	2	2	2	2	4	2	5	3	3	2	2	2	2	3	2	4	4	4	4	4	1
6	2	3	4	4	2	4	4	4	4	3	3	4	3	3	3	1	4	3	4	3	3	4	4	1	4	4	5	5	4	5
7	2	2	2	5	3	3	4	4	4	4	4	4	2	3	3	4	4	4	2	4	2	2	3	5	4	4	4	4	4	5
8	2	2	2	1	3	2	2	4	4	2	2	2	2	2	2	3	5	3	2	4	2	2	1	3	4	2	4	4	4	2
9	2	2	3	3	3	4	4	5	4	4	2	3	3	4	2	1	4	5	2	1	2	3	4	2	4	4	3	4	4	4
10	2	2	2	2	4	2	3	3	4	3	3	2	2	2	2	5	4	4	2	2	1	1	1	1	3	2	2	2	2	2
11	4	3	1	2	3	4	3	3	4	3	3	2	2	3	3	2	2	5	3	3	3	2	5	2	3	3	3	3	3	1
12	2	3	1	1	2	5	4	4	4	3	3	3	3	3	3	2	5	2	1	1	1	1	3	5	4	4	4	4	4	1
13	3	4	2	3	5	2	4	3	4	4	2	4	3	4	3	5	3	5	4	4	4	4	4	4	4	4	4	4	4	4
14	2	2	2	2	4	3	3	3	3	3	2	2	2	2	2	1	5	2	1	1	1	1	3	1	4	4	4	4	4	2
15	4	3	3	4	3	5	4	5	5	4	2	3	2	4	3	1	4	2	4	4	3	4	4	4	4	4	5	4	4	5
16	3	4	2	4	5	4	4	4	4	4	4	2	2	2	4	5	3	1	4	4	3	3	1	2	4	4	4	4	4	4
17	2	4	2	5	1	4	4	4	4	3	3	2	2	2	2	1	2	5	2	3	2	2	1	3	4	4	4	4	4	1
18	2	3	3	1	1	3	5	4	4	2	3	3	3	4	3	4	4	4	2	2	2	3	1	1	4	4	4	4	4	2
19	2	4	3	2	5	5	5	5	5	5	3	3	4	3	4	4	5	5	4	4	4	4	2	4	5	5	5	5	5	2
20	2	4	3	4	2	4	4	4	5	4	2	3	3	3	3	1	1	1	4	4	3	4	2	4	4	4	5	4	4	2
21	4	4	4	1	5	3	3	3	3	3	2	4	2	2	2	2	5	3	2	2	2	2	3	1	3	3	3	3	3	1
22	3	4	2	4	3	4	4	4	4	4	2	4	2	3	2	4	1	3	2	2	2	2	5	2	4	4	3	4	3	2
23	4	2	3	2	2	3	3	3	3	3	3	3	3	3	3	1	4	1	2	2	2	2	2	5	4	4	4	4	4	4
24	3	3	2	4	3	3	3	3	3	3	3	3	3	3	3	3	3	4	2	2	2	2	4	3	3	3	4	3	3	1
25	3	4	2	5	2	2	2	2	4	1	1	1	1	1	1	4	3	1	2	1	1	1	3	4	3	3	3	3	3	3
26	3	4	2	1	5	4	3	3	3	4	3	2	3	2	2	4	5	2	2	4	2	2	3	3	4	3	3	3	3	5
27	2	2	2	1	3	3	3	3	4	3	1	1	1	1	2	4	1	1	5	5	5	5	3	3	4	4	4	4	4	4
28	2	4	2	5	1	3	4	4	4	3	2	2	2	2	3	3	4	3	4	2	3	3	1	5	4	4	4	4	4	2
29	4	5	4	3	4	3	3	3	4	3	3	3	3	3	3	1	3	1	3	3	3	3	4	5	4	4	4	4	4	2
30	4	4	3	2	5	3	1	2	2	3	2	1	1	1	2	4	1	3	3	3	2	2	3	5	4	2	4	2	2	4
31	2	4	3	2	3	2	2	4	3	2	2	2	2	2	2	1	2	3	4	2	2	2	1	5	4	4	4	4	4	4
32	2	4	1	3	5	4	3	3	3	3	2	2	2	2	2	1	4	1	2	2	2	1	2	4	3	3	3	3	3	4
33	5	4	3	1	1	4	5	5	5	5	3	3	3	3	3	5	4	3	2	2	2	2	2	3	5	5	5	5	5	5
34	3	4	4	3	4	4	4	4	4	4	3	3	3	3	3	5	5	4	4	4	4	4	5	2	3	3	4	3	3	4
35	2	3	1	4	3	3	3	3	3	3	4	4	4	4	4	5	2	5	3	4	4	3	5	4	4	4	4	4	4	5
36	2	3	2	1	3	2	3	3	3	4	2	2	2	2	2	2	5	1	2	3	2	2	3	2	3	4	3	4	3	3
37	3	4	2	2	3	4	4	4	4	4	3	3	3	4	3	4	3	2	3	3	2	1	5	1	4	3	4	3	4	5
38	2	3	1	4	1	3	3	4	4	3	1	1	1	1	5	5	4	3	1	2	2	2	3	3	4	4	4	4	4	3
39	2	2	1	1	4	1	1	1	1	1	1	1	1	1	1	2	5	1	2	2	2	2	5	5	1	1	1	1	1	5
40	2	4	4	5	4	4	4	4	4	4	3	3	3	4	3	4	3	2	2	2	2	2	3	3	4	4	4	4	4	3
41	4	4	4	4	3	4	4	4	4	3	3	3	2	3	3	5	3	4	3	4	4	3	5	4	5	5	5	5	5	4
42	4	4	2	3	5	4	4	3	4	4	2	4	3	3	2	3	4	3	4	4	2	2	4	5	4	4	4	4	4	1
43	4	3	3	2	5	4	4	4	4	4	3	3	3	4	3	1	4	5	3	2	2	2	1	1	4	4	4	4	4	2
44	3	3	2	3	5	3	3	3	4	3	3	4	3	4	4	4	3	1	2	2	2	2	5	5	4	4	4	4	4	1
45	4	4	3	5	3	4	4	4	4	4	2	2	3	3	2	3	1	3	4	3	3	4	5	1	4	4	4	4	4	5
46	2	3	3	3	2	4	3	4	4	4	2	2	2	2	2	3	4	3	3	4	3	4	1	1	4	2	4	2	4	4
47	2	4	2	3	4	4	4	4	4	4	2	2	2	2	2	5	3	1	1	1	1	1	3	3	4	4	4	4	4	4
48	3	3	2	5	2	4	4	4	4	4	3	3	3	4	3	4	5	1	2	2	2	2	2	4	4	4	4	4	4	4
49	3	3	3	2	5	4	4	4	4	4	4	4	3	3	3	1	1	5	2	2	2	2	3	3	4	4	4	4	4	5
50	3	3	2	4	3	3	3	3	3	3	2	2	2	2	2	2	5	3	3	3	3	3	3	1	4	4	3	4	4	5
51	2	3	2	1	2	4	4	4	4	3	2	2	2	4	3	4	5	2	2	4	3	3	5	1	4	4	4	4	4	1
52	2	2	2	2	1	2	2	2	2	2	2	2	2	2	2	3	2	1	2	2	2	2	2	5	4	4	4	4	4	2
53	3	4	4	5	5	3	3	2	4	3	3	4	4	4	1	5	1	3	2	4	3	2	5	2	4	4	4	4	4	1
54	1	1	1	3	4	1	1	1	1	1	2	1	1	1	1	1	1	2	1	1	1	1	1	4	2	3	4	4	3	4
55	2	3	2	5	5	4	3	3	3	3	3	4	3	3	4	2	4	2	3	2	2	2	3	2	4	3	3	3	4	1
56	2	3	3	2	5	3	3	3	3	2	2	2	2	2	2	4	4	5	2	2	1	1	1	4	4	4	4	4	4	2
57	3	3	2	1	5	5	4	4	4	4	4	4	4	4	4	2	4	5	3	2	2	2	5	2	5	5	4	4	4	4
58	2	3	2	4	2	2	4	4	4	3	1	2	2	2	2	5	5	5	2	2	2	2	2	2	3	3	4	3	3	2
59	4	5	2	1	1	1	1	1	1	1	5	2	2	3	1	4	2	3	4	5	4	5	1	2	4	2	2	2	2	5
60	3	4	4	3	4	5	5	5	5	5	3	4	4	4	4	4	3	5	2	3	2	2	5	2	4	4	4	4	4	5
61	2	4	2	3	4	4	4	4	4	4	2	2	4	4	2	3	4	1	2	2	2	2	2	5	4	4	4	4	4	5
62	4	4	3	1	2	5	5	5	5	5	4	4	4	4	4	5	4	1	2	2	2	2	3	1	5	4	4	4	5	4
63	2	3	2	2	4	3	3	3	4	3	2	2	2	4	2	2	2	5	4	4	2	4	5	2	4	3	4	4	4	4
64	2	4	4	4	4	3	3	3	3	3	2	2	2	2	2	1	1	4	3	2	3	3	3	4	4	4	4	4	4	2
65	4	4	4	1	2	4	5	5	5	5	4	5	5	5	3	5	4	5	3	2	2	3	1	3	5	5	5	5	5	2
66	3	2	2	5	3	2	2	2	2	2	2	2	2	2	2	3	2	3	3	3	3	3	5	2	4	4	4	4	4	4
67	3	4	1	4	2	4	2	2	3	3	2	4	4	5	4	3	2	5	2	2	2	1	2	4	3	2	1	3	2	3
68	4	2	2	3	2	3	3	4	4	3	3	3	3	3	3	2	5	5	2	2	2	2	2	5	4	3	3	3	3	1
69	2	2	2	3	2	3	3	3	3	3	2	2	2	2	2	1	4	5	1	1	1	1	2	4	4	4	4	4	4	3
70	3	3	3	1	5	2	3	1	4	4	3	3	2	4	2	4	1	5	2	3	3	4	5	4	4	4	4	4	4	1
71	4	4	4	2	4	4	4	4	4	4	4	4	4	4	4	2	4	1	3	3	3	3	3	3	4	4	4	4	4	4
72	1	2	1	4	5	3	3	4	4	4	2	2	2	2	2	3	5	4	4	4	4	4	1	1	4	4	4	4	4	5
73	3	3	3	1	2	3	3	3	3	3	3	3	3	3	3	1	5	5	3	3	3	3	1	2	3	3	3	3	3	1
74	2	4	2	2	4	3	4	3	4	3	3	3	3	4	3	1	4	2	2	3	3	2	4	5	4	4	4	4	4	1
75	4	3	3	1	3	2	3	3	4	3	2	3	3	3	3	1	5	3	3	3	4	4	5	3	4	4	3	3	3	1
76	2	2	2	3	1	4	4	4	4	4	2	2	2	3	3	1	4	4	2	2	2	2	3	4	4	4	3	4	3	1
77	4	4	4	4	4	4	3	4	2	2	1	1	1	1	2	5	4	1	5	5	5	5	2	4	4	4	4	4	4	4
78	3	4	3	3	5	3	4	4	4	3	2	2	1	3	1	1	2	3	2	3	3	4	2	1	5	3	2	4	3	4
79	1	2	2	4	2	2	2	2	2	2	2	2	2	2	2	1	2	2	1	1	1	1	2	4	4	3	4	4	4	4
80	4	4	3	4	1	4	4	4	4	4	2	4	2	4	3	1	1	3	3	4	4	4	3	3	4	4	4	3	4	5
81	3	3	2	5	3	3	3	3	3	3	3	3	3	3	3	4	3	3	2	2	2	2	2	5	3	3	4	3	3	5
82	2	3	2	1	2	2	2	2	3	2	3	4	2	2	4	3	5	3	2	2	2	2	4	2	4	4	4	4	4	4
83	4	4	4	1	1	3	3	4	4	4	4	3	3	4	3	5	1	3	5	5	4	4	2	1	4	4	5	4	4	4
84	4	3	2	2	2	4	4	4	4	4	3	3	3	3	3	3	3	5	2	2	2	2	1	2	4	4	4	4	4	4
85	4	4	2	2	5	3	4	3	4	3	2	2	1	2	4	1	5	5	4	4	3	4	4	4	4	4	3	4	3	1
86	3	4	3	4	4	4	4	4	4	3	3	4	4	4	4	5	4	2	4	4	4	4	5	2	4	4	4	4	4	2
87	3	3	2	5	5	2	2	1	2	2	2	2	2	3	2	4	2	1	2	2	2	2	4	5	3	3	3	3	3	4
88	2	4	2	2	2	2	2	2	2	2	2	2	2	2	2	4	1	3	2	2	2	4	4	4	4	4	4	4	4	2
89	2	3	2	4	2	4	3	3	3	3	3	4	3	3	4	1	3	1	3	2	2	2	2	5	4	3	3	3	4	4
90	3	4	3	2	1	3	3	3	4	3	3	3	3	3	4	2	1	1	2	2	2	2	1	2	4	3	4	4	4	3
91	4	4	3	2	4	5	5	5	5	5	2	4	4	4	4	4	5	4	3	2	2	2	3	1	5	4	5	5	5	5
92	1	1	1	1	5	2	1	2	1	1	2	1	1	1	1	4	3	2	2	2	2	2	4	3	2	3	4	3	2	1
93	2	2	3	1	1	3	4	4	4	4	1	1	1	1	4	3	4	2	2	4	4	2	3	2	1	2	1	2	2	3
94	3	4	2	2	1	5	5	5	5	4	4	4	3	4	4	1	4	3	2	1	2	1	4	1	4	4	5	4	4	1
95	2	4	2	4	2	4	3	4	4	2	3	3	3	3	3	1	3	1	4	3	4	2	4	4	4	4	4	4	4	3
96	3	1	4	1	2	1	2	1	1	1	1	2	2	1	1	3	1	3	1	1	1	1	2	5	4	4	4	4	4	1
97	3	3	2	3	1	4	4	4	4	4	2	3	2	3	2	5	1	5	3	4	2	3	4	4	4	3	4	3	3	3
98	2	2	2	3	5	3	3	3	3	3	2	2	2	2	4	3	4	2	4	4	4	4	5	2	3	3	4	3	4	5
99	2	2	2	1	4	2	2	2	2	2	3	2	2	3	3	2	4	1	2	2	2	3	1	4	4	4	4	4	4	4
100	4	4	4	3	2	4	3	3	4	4	3	4	3	4	4	4	4	1	4	5	4	3	2	3	4	5	5	5	4	3
101	1	2	2	2	4	5	3	3	3	2	3	3	3	3	4	2	1	1	5	5	5	5	3	1	5	5	5	5	5	3
102	4	4	3	5	3	4	1	3	2	2	4	3	2	2	3	5	4	5	5	4	3	3	3	3	4	4	3	4	4	1
103	2	1	2	3	3	4	4	4	4	4	2	2	2	2	2	3	5	2	1	1	1	1	2	4	4	4	4	4	4	2
104	2	2	2	5	3	4	4	4	4	4	3	3	3	4	4	5	3	4	3	3	3	3	5	5	3	3	4	3	3	4
105	4	4	2	3	3	4	3	3	3	2	2	2	2	2	2	4	4	2	1	2	2	2	2	1	2	2	2	2	2	3
106	1	2	2	5	5	5	5	5	5	3	4	4	5	4	2	5	5	3	4	4	4	4	2	1	4	4	4	4	4	2
107	3	3	3	2	2	4	4	3	4	4	3	3	3	3	4	2	3	4	4	3	3	3	3	5	4	4	4	4	4	5
108	3	4	4	1	4	3	4	4	4	4	3	3	3	3	3	2	4	2	4	4	4	3	2	3	4	4	4	4	4	2
109	4	4	4	4	2	3	4	4	4	4	3	3	4	4	3	1	3	4	2	2	2	2	3	2	4	4	4	4	4	5
110	2	3	2	1	5	4	4	4	4	4	4	4	4	4	4	2	3	1	2	2	2	2	2	5	5	5	5	5	5	1
111	2	3	2	5	1	2	2	2	3	2	3	4	2	2	4	3	2	4	2	2	2	2	3	3	4	4	4	4	4	4
112	2	3	2	4	5	4	4	4	4	4	3	4	3	4	4	4	2	5	2	2	2	2	2	3	3	3	4	3	3	3
113	3	4	2	5	2	3	4	4	4	3	2	2	2	4	2	4	5	2	2	2	2	2	5	1	4	4	4	4	4	4
114	3	3	2	4	5	3	3	3	4	3	3	4	3	4	3	5	3	3	2	2	2	2	1	1	3	3	3	3	3	4
115	2	3	2	2	4	4	4	4	4	4	3	3	3	3	4	5	5	3	3	3	2	2	2	3	4	4	4	4	4	4
116	1	4	2	3	4	5	4	4	5	5	1	1	1	1	2	3	4	3	5	5	5	5	3	1	2	2	1	2	2	2
117	4	3	2	2	3	3	4	4	4	5	2	4	4	4	4	3	3	5	2	2	3	2	5	4	5	5	5	5	5	2
118	2	3	3	3	1	4	4	4	4	4	2	3	3	4	2	3	1	1	2	2	2	2	3	3	5	4	5	5	5	4
119	3	3	2	5	3	4	3	3	3	3	4	3	3	3	2	2	5	4	3	2	2	2	4	4	4	4	4	4	4	4
120	2	2	1	1	2	3	3	3	4	4	2	2	3	2	2	1	4	1	2	2	2	2	4	2	4	4	4	4	4	3
121	4	4	4	1	4	3	4	4	4	4	4	4	4	4	3	4	1	1	5	4	4	3	4	5	5	5	4	5	5	3
122	4	4	2	3	1	1	4	1	3	4	1	1	1	1	1	1	4	5	1	1	1	1	5	1	2	2	1	2	1	4
123	2	4	2	3	2	4	4	4	4	4	3	4	4	3	2	2	2	4	2	3	2	2	1	1	4	4	4	4	4	5
124	2	2	2	5	4	4	4	4	4	4	4	2	2	2	2	5	5	1	4	4	2	2	2	2	4	2	4	4	2	3
125	2	3	1	4	4	4	4	4	4	4	1	1	1	1	1	2	5	5	1	1	1	1	1	2	1	1	1	1	1	3
126	2	4	2	2	2	4	2	4	4	2	4	4	4	4	4	2	2	1	2	4	2	3	2	4	4	3	4	4	4	3
127	4	4	2	5	4	2	2	2	2	2	4	4	2	4	4	1	4	2	4	4	4	4	1	2	4	4	4	4	4	5
128	2	3	2	4	2	3	4	3	4	2	2	3	2	2	2	4	1	2	2	1	2	1	4	4	3	3	4	3	4	3
129	2	4	2	2	4	3	4	3	4	2	2	2	2	3	3	1	3	5	2	1	1	1	2	2	4	4	3	4	3	1
130	4	4	3	1	5	4	4	5	4	3	3	3	3	4	4	2	2	4	5	4	4	3	4	1	4	4	5	5	4	3
131	2	3	2	4	2	2	2	2	2	2	2	2	2	3	2	5	4	3	3	2	2	2	1	4	4	4	4	4	4	5
132	2	4	3	4	1	4	3	4	4	4	2	3	3	4	4	3	5	3	4	4	3	4	4	5	4	4	4	5	4	1
133	2	3	2	2	5	5	5	5	5	5	3	3	3	3	3	3	3	3	2	2	2	4	3	5	4	4	4	4	4	5
134	2	2	2	1	3	3	3	3	3	3	3	3	3	3	3	5	2	1	2	2	2	2	4	5	4	4	4	4	4	5
135	4	4	4	5	2	5	5	5	5	4	4	4	4	4	5	2	4	1	5	5	4	4	3	3	4	4	4	4	4	5
136	4	4	3	5	3	4	4	4	4	4	3	3	3	3	3	4	2	5	4	4	4	4	2	5	4	4	4	4	4	3
137	2	5	5	2	4	4	5	5	5	5	2	2	4	2	2	5	1	3	2	3	4	4	1	1	4	4	4	5	4	5
138	2	2	2	3	3	3	2	3	2	2	4	4	4	2	2	5	4	3	3	4	4	3	2	1	4	4	4	4	4	4
139	3	4	1	5	3	3	3	3	3	2	2	2	2	4	3	4	4	4	2	2	2	2	5	1	4	4	4	4	4	1
140	4	5	5	2	2	3	5	4	5	4	4	4	3	5	4	2	5	2	4	3	3	3	5	3	5	5	5	5	5	4
141	4	4	2	4	1	2	2	3	4	3	2	2	2	2	2	5	1	1	2	3	2	2	2	5	4	4	3	4	4	1
142	4	4	3	1	2	4	4	5	4	4	3	4	4	3	4	1	5	5	4	5	4	4	1	5	4	4	4	4	4	4
143	4	4	5	5	3	5	4	4	5	4	4	4	4	4	3	3	1	5	3	3	2	2	5	3	4	4	4	4	4	2
144	2	3	2	4	2	3	4	3	4	2	4	5	4	4	5	5	2	2	5	4	4	4	2	4	4	4	4	4	4	2
145	1	1	1	3	4	4	3	4	4	3	2	3	3	3	2	1	3	4	2	1	1	1	4	1	4	4	3	4	4	3
146	5	4	3	2	2	5	5	5	5	5	3	3	4	4	4	5	4	1	4	4	4	3	3	4	5	3	5	3	3	2
147	3	4	3	1	5	2	4	4	4	3	3	3	3	3	4	4	2	1	4	4	4	3	5	5	4	4	4	4	4	3
148	2	3	1	4	2	5	5	5	5	4	4	4	4	4	4	1	3	3	4	4	3	4	4	2	4	5	4	4	4	4
149	2	4	3	4	4	3	4	4	4	4	3	3	3	3	3	5	5	3	2	2	2	2	5	5	4	4	4	4	4	4
150	3	5	3	5	3	4	5	4	5	5	3	3	3	4	2	5	5	2	4	3	3	4	1	3	4	4	5	4	4	4
151	3	4	2	1	3	2	3	3	3	2	3	3	3	3	3	5	5	3	2	5	2	2	3	1	4	4	4	4	4	4
152	1	2	2	4	4	2	2	2	2	4	2	3	3	3	3	1	2	5	1	1	1	1	4	5	2	2	3	2	2	5
153	5	5	4	3	1	5	5	5	5	4	2	4	4	4	3	1	4	1	4	4	3	4	1	2	4	3	5	4	4	2
154	1	1	1	5	5	3	3	4	4	4	3	4	4	4	3	1	2	2	1	1	1	1	1	4	4	4	4	4	4	1
155	2	2	1	4	1	1	1	1	1	3	2	2	4	3	2	1	2	1	1	1	1	1	3	4	4	4	3	4	4	2
156	3	4	2	5	2	2	2	3	3	2	1	1	1	3	1	1	2	2	2	1	1	1	1	1	4	3	4	4	4	2
157	2	2	2	1	2	2	2	2	2	2	2	3	3	2	2	4	4	1	3	2	3	3	3	5	2	2	2	2	2	4
158	1	2	1	4	3	4	3	4	4	3	2	1	2	2	2	5	4	3	3	2	3	2	5	1	2	4	4	4	2	1
159	2	3	3	1	4	3	3	4	4	4	2	2	2	3	2	1	4	5	4	4	3	3	1	4	5	5	3	5	5	1
160	2	3	3	3	1	3	3	3	4	3	4	3	2	2	4	3	5	3	2	4	3	3	1	5	4	4	4	4	4	1
161	4	4	4	1	1	3	3	3	3	3	2	3	3	4	3	5	4	3	2	1	1	1	1	2	4	4	4	4	4	4
162	2	4	2	1	5	4	2	2	2	2	2	2	2	2	2	5	1	5	2	2	2	2	5	2	2	4	4	4	2	4
163	4	4	3	1	2	4	5	5	5	5	2	2	2	2	2	2	5	5	2	2	2	2	4	2	4	4	4	4	4	1
164	3	4	4	2	2	3	4	4	4	3	3	3	4	4	4	5	3	2	2	3	2	2	1	2	4	4	4	4	4	4
165	2	3	2	4	4	3	3	4	3	3	2	2	2	3	2	2	3	2	2	2	2	2	4	5	4	4	4	4	4	1
166	2	2	1	4	5	3	4	4	4	5	2	2	4	2	2	4	3	1	2	4	3	4	3	4	4	3	4	4	3	4
167	2	2	1	4	3	4	5	5	5	5	2	3	3	3	3	1	5	5	2	4	2	4	1	2	5	5	5	5	5	2
168	2	4	3	1	5	4	5	4	5	4	3	2	2	5	3	4	1	2	2	2	2	2	4	1	4	4	3	4	4	5
169	3	3	2	2	3	3	3	3	4	3	3	4	3	4	4	4	2	1	2	2	2	2	2	3	4	4	4	4	4	4
170	4	3	4	3	4	5	5	5	5	5	2	3	2	4	3	4	4	3	2	2	2	2	4	5	5	4	4	4	4	1
171	4	4	4	4	4	4	4	4	4	4	3	4	3	4	4	4	5	5	3	3	3	3	1	3	4	4	4	4	4	5
172	2	2	2	3	5	3	3	2	3	2	2	2	2	3	2	1	2	4	2	2	2	3	3	2	4	3	3	4	3	5
173	3	3	1	2	2	3	4	4	4	3	3	3	3	3	3	3	4	3	3	4	3	3	4	5	3	4	2	3	3	4
174	1	1	1	1	3	3	4	4	4	2	3	3	2	2	2	5	1	4	1	1	1	1	1	3	4	4	4	4	4	4
175	2	3	4	3	1	4	4	4	4	3	3	4	3	3	3	1	2	2	4	3	3	4	2	4	4	4	5	5	5	5
176	2	2	1	4	3	2	2	2	2	2	2	2	2	2	2	1	4	3	2	1	1	2	2	4	4	3	4	3	4	1
177	2	2	2	4	3	2	2	4	4	2	2	2	2	2	2	2	5	1	2	4	2	2	4	3	4	2	4	4	4	2
178	4	2	2	1	1	4	4	4	4	4	2	2	2	2	2	5	3	1	1	2	2	2	2	1	2	2	2	2	2	1
179	2	3	2	2	2	3	3	3	3	3	2	2	2	2	2	3	5	5	2	2	2	2	5	1	3	3	3	3	3	3
180	4	4	4	1	2	2	2	2	3	4	4	2	2	2	4	4	1	4	2	2	2	4	2	4	4	4	4	4	4	1
181	3	4	2	1	1	3	4	4	4	3	3	3	3	3	3	4	3	1	2	2	2	2	2	1	4	4	4	4	4	5
182	2	2	1	4	1	5	5	5	5	3	3	3	3	4	3	5	4	1	1	1	1	1	5	1	4	4	4	4	4	5
183	2	4	3	4	3	4	4	4	4	3	3	3	2	3	3	5	3	5	2	2	2	2	5	4	4	4	4	4	4	4
184	2	4	2	1	5	3	2	2	3	2	3	3	4	3	3	1	1	2	1	1	1	1	4	5	4	2	3	4	4	5
185	3	4	1	3	1	4	2	2	3	3	2	4	4	5	4	5	1	5	2	2	2	1	5	3	3	2	1	3	3	1
186	3	3	2	4	5	5	4	4	4	4	4	4	4	4	4	3	5	5	3	2	2	2	1	3	5	5	4	4	4	1
187	1	3	2	3	1	3	3	3	3	3	2	2	2	4	3	1	2	2	3	2	2	2	1	5	4	3	4	4	4	2
188	1	2	2	1	1	3	4	3	4	4	4	4	4	4	4	5	2	5	1	1	1	1	4	1	4	4	4	4	4	4
189	1	1	1	2	2	3	4	4	4	3	2	2	2	3	2	5	4	4	1	1	1	1	2	4	3	3	3	3	3	5
190	1	1	3	1	3	3	2	2	4	4	2	2	2	3	2	3	3	3	1	1	1	1	2	4	5	4	3	5	5	3
191	3	3	2	1	3	4	4	3	3	3	2	2	2	3	3	2	3	4	2	2	2	2	3	3	4	3	4	3	4	5
192	2	4	3	3	4	4	4	4	4	4	5	5	5	5	5	2	4	2	2	2	2	2	4	3	4	4	4	4	4	3
193	2	2	2	3	1	4	4	4	4	4	3	4	3	3	3	4	4	2	3	2	2	2	4	3	5	5	5	5	5	5
194	2	2	2	2	1	2	2	3	3	2	2	2	2	2	2	4	4	5	2	2	2	2	3	1	4	4	4	4	4	3
195	3	4	3	2	2	4	4	3	3	1	4	4	4	4	4	3	3	1	4	4	4	4	5	5	5	4	4	4	4	1
196	3	4	2	4	4	4	4	5	4	4	4	2	2	2	2	2	4	4	2	2	2	1	1	4	2	2	2	2	2	1
197	2	4	3	1	5	4	4	4	4	3	3	3	2	3	3	3	3	2	2	2	2	2	4	3	4	4	4	4	4	4
198	3	3	3	1	2	4	4	4	4	4	3	4	3	4	4	2	2	5	2	2	2	3	3	4	5	4	4	4	5	5
199	2	2	4	1	3	4	4	4	4	4	4	4	4	4	4	4	4	2	2	2	2	2	3	3	4	4	4	4	4	3
200	2	4	2	4	5	3	3	3	4	4	3	2	2	3	2	3	5	4	1	1	1	1	2	4	4	4	4	4	4	2
201	3	4	3	2	2	3	3	4	4	3	3	3	3	4	4	2	2	5	2	4	2	2	4	3	4	3	4	3	3	3
202	2	2	1	1	1	4	4	3	4	3	3	3	3	3	3	4	2	1	2	1	2	1	5	4	4	4	4	4	4	4
203	3	4	4	5	2	3	4	4	4	3	4	4	4	4	4	3	3	4	2	2	2	1	5	3	3	2	3	3	3	2
204	2	4	3	5	1	4	4	4	4	4	2	4	4	4	3	2	3	4	2	2	2	2	4	3	4	4	4	4	4	5
205	4	4	4	3	2	4	4	4	4	4	4	4	4	4	4	1	3	1	3	3	3	3	1	4	5	4	5	5	5	3
206	4	4	3	2	4	5	5	5	5	5	4	3	2	4	4	5	1	2	4	3	3	3	5	4	4	5	3	5	5	4
207	2	2	2	4	2	2	3	2	3	3	3	2	2	3	3	2	1	2	2	2	2	2	5	4	4	4	4	4	4	1
208	2	2	2	3	1	5	5	5	5	5	4	2	2	4	2	3	3	2	4	2	2	2	2	5	4	4	4	4	4	1
209	4	4	2	2	5	4	2	3	3	2	2	2	2	2	2	4	2	4	2	2	2	2	1	5	4	4	4	4	4	5
210	3	4	3	5	1	4	4	3	4	4	3	4	3	3	4	3	4	4	2	2	2	2	5	1	4	4	4	4	4	4
211	2	3	3	2	1	4	3	4	4	3	2	2	2	3	2	5	1	4	2	2	2	2	3	3	4	4	4	4	4	5
212	3	4	4	4	2	4	3	4	4	3	2	2	2	2	2	4	2	3	2	2	2	2	2	1	4	4	4	4	4	1
213	1	2	1	4	3	5	4	5	4	4	3	3	3	3	3	3	4	2	1	1	1	1	4	4	5	4	5	5	5	5
214	3	2	2	1	5	4	4	3	4	4	2	3	2	2	4	4	5	3	1	1	3	3	3	4	4	3	4	4	4	1
215	3	3	2	2	3	3	3	3	4	4	3	4	3	3	3	3	2	4	2	3	2	3	4	4	4	3	3	3	3	4
216	2	2	2	4	4	1	4	3	1	2	2	4	3	1	2	5	3	4	1	1	1	1	1	2	4	4	4	4	4	4
217	2	4	2	4	4	3	3	3	4	3	2	2	2	2	2	5	5	4	2	2	2	2	1	3	4	4	4	4	4	5
218	3	3	2	1	3	2	4	4	4	3	2	2	2	2	2	2	4	3	2	2	2	2	4	4	4	3	4	4	4	1
219	4	4	3	4	5	4	4	4	4	4	3	3	4	4	3	5	4	2	3	2	2	2	4	4	4	4	4	4	4	4
220	3	2	2	5	3	3	3	3	3	3	2	2	2	2	2	4	4	1	2	2	2	2	3	4	4	4	4	4	4	1
221	4	3	3	1	5	4	4	4	4	4	3	3	3	3	3	3	3	3	2	2	2	2	5	4	5	4	4	4	4	2
222	2	2	2	2	4	5	5	5	5	5	4	4	4	4	3	2	5	1	3	2	2	2	3	1	4	4	4	4	4	1
223	1	3	2	2	5	4	2	3	3	4	4	2	2	2	2	2	2	5	2	2	2	2	5	5	4	3	3	4	4	2
224	3	4	2	4	2	4	4	3	4	4	2	3	4	4	4	5	2	5	2	2	2	1	2	2	5	4	3	3	3	5
225	1	2	1	5	5	4	4	4	4	4	3	3	3	3	3	3	2	4	2	2	2	2	4	1	4	4	4	4	4	3
226	2	4	2	3	4	3	3	3	4	3	2	2	2	2	4	3	2	5	2	2	2	2	1	5	4	4	4	4	4	3
227	2	3	5	1	3	5	5	5	5	5	4	4	3	4	3	4	1	2	1	1	1	2	4	3	3	3	3	4	3	3
228	2	3	2	3	2	3	4	4	4	2	3	4	3	3	2	4	5	4	2	3	1	1	1	2	4	4	5	4	4	5
229	4	4	4	1	5	4	4	4	4	4	3	4	4	4	4	3	5	4	4	3	2	4	2	3	4	5	5	5	5	4
230	4	4	4	3	4	2	3	3	4	3	2	2	2	4	4	2	4	2	2	2	2	2	3	3	5	5	5	5	5	2
231	1	4	2	1	5	5	4	4	5	5	2	2	2	2	2	5	2	3	2	2	2	2	3	3	2	2	1	2	2	1
232	5	5	4	1	5	5	5	5	5	5	4	4	4	5	5	5	3	2	4	4	4	4	3	3	5	4	5	5	5	5
233	3	3	4	2	5	4	4	4	4	4	3	3	3	3	3	3	2	3	3	3	3	3	2	2	4	4	4	4	4	4
234	4	4	4	1	5	4	3	3	3	3	3	3	3	3	2	4	1	3	3	3	3	2	2	5	4	4	4	4	4	1
235	4	4	4	5	4	4	4	4	4	4	1	1	1	1	2	2	3	1	5	5	5	5	2	3	4	4	4	4	4	2
236	1	3	1	3	4	2	2	2	2	2	3	3	2	3	4	5	5	2	2	2	2	2	5	4	5	5	5	5	5	2
237	4	4	4	5	4	4	4	4	4	3	2	2	2	2	4	3	1	4	2	1	1	1	4	3	4	4	3	4	3	1
238	1	2	1	2	2	3	4	3	4	3	3	3	4	3	3	3	2	1	2	1	2	1	2	2	4	4	4	4	4	5
239	2	2	1	3	4	3	3	4	4	3	2	2	2	4	2	5	5	4	2	2	2	2	5	3	4	4	4	4	4	3
240	3	3	2	5	1	3	4	4	4	4	1	4	3	3	2	5	4	2	1	1	1	1	3	1	4	4	3	3	3	2
241	1	2	3	5	3	4	3	3	4	3	3	4	2	3	3	3	1	1	3	3	2	2	4	5	4	4	5	5	5	5
242	4	4	4	5	4	2	2	3	3	2	2	2	2	2	2	3	4	2	2	2	2	2	2	3	3	3	3	3	3	4
243	2	4	2	5	4	5	5	5	5	5	3	4	3	3	4	2	3	2	4	2	1	1	3	2	5	5	5	5	5	3
244	2	2	2	1	5	3	3	4	4	3	3	3	3	4	3	5	5	4	2	2	2	2	5	5	5	4	5	4	4	1
245	5	5	5	1	5	4	4	4	5	5	4	4	3	4	3	5	5	3	4	3	3	3	4	3	4	4	4	4	4	2
246	2	2	1	5	4	3	4	4	4	4	3	3	4	4	3	1	5	4	3	2	2	2	5	1	3	4	4	4	4	4
247	3	4	3	3	3	4	4	4	4	3	2	3	3	3	3	2	4	5	2	2	2	2	3	5	4	4	5	4	4	3
248	4	4	3	4	1	4	5	3	4	5	3	4	2	4	3	3	3	3	3	2	2	2	4	3	4	4	5	5	4	2
249	2	4	2	1	4	3	2	2	3	2	2	2	2	2	4	2	5	4	2	1	1	2	4	2	4	4	4	4	4	1
250	2	2	2	2	2	4	4	4	4	4	3	2	2	3	3	5	4	4	2	2	2	1	3	2	4	4	4	4	4	4
251	4	4	3	4	5	4	4	4	4	4	4	4	3	4	3	4	2	2	2	2	2	2	1	1	4	4	4	4	4	3
252	2	2	2	3	2	3	4	4	4	4	3	3	3	3	3	1	5	2	4	2	2	4	4	3	4	4	4	4	4	5
253	4	4	2	3	3	5	5	5	5	5	5	5	5	5	5	1	1	2	4	4	4	4	2	3	4	5	5	5	4	3
254	2	3	4	4	1	2	2	2	2	2	2	2	2	2	4	3	2	3	2	2	2	2	5	1	2	4	4	2	2	1
255	2	4	4	3	4	3	4	2	4	2	2	4	2	4	4	2	4	5	2	2	2	2	4	5	5	5	4	4	4	5
256	2	1	2	5	2	2	2	2	3	2	3	2	2	2	2	3	3	4	2	1	1	1	2	1	4	4	4	4	4	2
257	3	4	3	4	5	4	4	4	4	4	3	4	4	4	4	2	3	5	2	2	2	2	1	2	4	4	5	5	4	2
258	1	2	1	1	1	5	4	3	4	4	2	4	1	3	4	4	2	4	2	3	2	2	4	5	3	4	4	3	3	5
259	2	2	2	5	2	4	4	4	4	4	3	4	3	3	3	1	1	4	3	2	2	2	1	4	5	5	5	5	5	2
260	2	4	2	4	5	3	3	3	4	2	2	2	2	4	3	5	1	3	2	2	2	2	2	2	4	4	4	4	4	1
261	3	4	2	5	5	4	2	3	4	4	3	3	4	4	3	1	5	3	2	2	2	2	5	5	4	4	4	4	4	2
262	2	2	2	5	3	3	5	5	5	5	3	3	3	4	3	2	3	3	1	1	1	1	2	1	5	5	5	5	5	4
263	2	2	2	2	1	3	3	3	4	3	3	3	3	3	3	4	5	5	2	2	2	2	2	5	4	4	4	4	4	5
264	4	5	4	3	1	4	5	5	5	5	2	2	4	4	4	5	4	4	3	3	3	3	5	1	5	5	5	5	5	4
265	1	1	1	2	5	3	3	3	3	2	1	1	1	1	1	1	1	2	1	1	1	1	5	5	2	2	4	4	4	3
266	2	1	2	3	1	2	2	2	3	2	3	2	2	2	2	5	4	4	2	1	1	1	2	5	4	4	4	4	4	3
267	2	4	2	2	3	2	2	2	2	2	3	2	2	2	2	5	3	5	2	2	2	2	2	4	2	2	2	2	2	3
268	1	2	1	1	3	4	3	2	3	3	2	3	2	3	2	4	4	2	2	2	3	2	5	1	4	4	4	4	4	4
269	3	4	4	1	1	4	4	4	4	4	3	3	3	3	3	4	4	4	2	3	2	2	1	4	4	4	4	4	4	5
270	3	4	3	5	5	5	5	5	5	5	5	5	5	5	5	5	1	3	5	5	5	5	5	3	5	5	5	5	5	1
271	1	2	2	4	1	4	4	4	4	4	1	4	1	4	3	1	1	5	1	1	1	1	3	2	4	4	4	4	4	2
272	2	3	2	5	2	2	2	4	2	4	2	2	2	2	4	4	5	2	2	2	2	2	2	4	4	4	4	4	4	2
273	2	5	2	4	2	3	4	4	4	3	3	2	2	4	3	4	3	4	3	2	2	2	1	4	4	4	4	4	4	4
274	2	2	4	1	5	4	3	3	4	3	4	3	3	3	3	5	4	1	2	2	2	2	1	2	3	4	3	4	4	5
275	2	1	1	4	5	4	4	4	4	3	3	3	3	3	3	2	4	4	2	1	2	2	1	4	4	4	4	4	4	2
276	2	2	2	5	4	3	4	4	4	4	2	2	2	3	2	5	1	2	1	1	1	1	4	2	4	3	4	4	3	5
277	3	4	2	3	1	4	4	4	4	5	4	3	3	3	2	4	2	3	2	2	2	2	2	4	4	4	4	4	4	3
278	2	2	3	3	3	4	4	4	4	4	4	3	3	4	3	4	2	1	2	2	2	2	4	2	4	4	3	4	4	4
279	2	2	2	1	5	3	3	3	3	3	3	3	3	3	3	2	1	1	2	2	2	2	4	5	3	3	3	3	3	5
280	2	4	2	4	1	4	4	4	4	4	3	3	3	4	4	4	1	3	3	3	3	4	5	3	5	4	4	4	4	3
281	4	5	4	1	1	4	4	4	4	4	3	3	2	4	4	3	5	2	3	3	3	3	1	5	4	4	4	4	4	5
282	2	3	2	4	2	4	3	4	3	4	3	4	3	3	4	2	4	2	2	2	2	2	3	3	4	4	3	3	3	3
283	2	3	3	1	4	2	3	3	4	3	3	3	3	3	3	1	3	1	1	1	1	1	3	3	2	2	3	3	3	2
284	2	4	3	1	3	3	4	4	4	4	2	2	2	3	2	2	3	3	2	1	1	1	1	4	4	4	4	4	4	1
285	3	4	2	5	5	4	4	4	4	4	3	3	2	3	3	2	5	4	2	3	3	2	4	4	4	4	4	4	4	3
286	3	4	4	1	4	5	2	4	4	4	3	3	3	3	3	3	1	1	2	2	2	2	3	1	5	4	4	5	5	4
287	2	4	3	4	4	4	4	3	4	4	3	4	3	4	3	3	1	1	3	2	3	3	2	3	4	3	4	4	4	3
288	2	4	2	1	2	2	2	2	2	2	2	2	2	2	2	5	2	2	2	2	2	2	4	4	2	2	2	2	2	2
289	3	4	3	2	5	3	3	3	3	3	3	3	3	3	3	2	5	3	2	3	2	3	3	3	4	4	4	4	4	4
290	3	3	2	2	5	4	4	4	4	4	4	4	2	4	2	3	2	2	2	2	2	2	3	4	4	4	4	4	4	5
291	2	3	3	2	3	4	4	4	4	3	3	4	4	4	4	4	5	4	2	2	2	2	1	1	4	4	3	4	4	3
292	2	3	1	1	1	4	4	4	4	4	2	4	3	3	2	1	2	3	2	3	3	3	2	1	5	3	4	4	3	1
293	3	3	3	1	2	3	3	4	4	2	3	3	3	3	4	3	3	1	2	2	2	2	4	3	5	5	5	5	5	3
294	3	4	3	3	1	2	2	4	3	2	2	2	2	2	2	4	2	5	2	2	2	2	5	1	4	4	4	4	4	4
295	2	4	3	3	3	4	3	3	4	3	3	3	3	3	3	2	2	5	2	2	2	2	4	5	4	4	4	4	4	4
296	3	4	3	4	4	5	5	5	5	4	3	3	3	3	3	4	5	5	3	2	2	2	4	5	3	4	4	5	5	3
297	4	4	3	5	4	3	3	4	3	3	2	2	2	4	2	5	1	5	2	2	2	2	3	3	4	4	4	4	4	2
298	4	4	1	4	3	3	3	4	4	5	4	5	4	3	4	5	1	4	5	3	2	4	3	4	5	5	5	4	4	2
299	2	4	2	2	1	2	4	4	4	4	4	4	4	4	4	1	4	4	4	3	2	2	4	3	5	5	5	5	5	2
300	2	4	2	5	2	4	3	4	4	3	3	3	3	4	3	1	2	5	4	2	2	2	4	3	4	4	4	4	4	5
301	4	4	3	5	2	3	3	4	4	3	4	3	3	3	4	2	5	3	2	4	2	2	3	5	4	4	4	4	4	4
302	2	4	2	2	4	5	4	4	4	4	5	4	2	4	2	4	2	2	1	1	1	2	2	2	5	5	4	5	4	5
303	4	4	4	4	3	4	4	4	4	4	4	4	4	4	4	5	1	1	3	3	3	3	5	1	4	4	4	4	4	1
304	4	4	3	5	2	4	5	5	5	5	1	1	1	1	2	2	4	2	5	5	5	5	4	4	4	4	4	4	4	2
305	2	2	2	1	1	4	4	4	4	4	1	1	1	1	2	5	4	5	5	5	5	5	3	4	4	4	4	4	4	5
306	3	3	3	3	5	4	4	4	4	4	4	3	4	4	4	4	5	3	3	2	2	2	2	4	3	4	4	3	3	3
307	5	5	4	5	3	3	4	4	4	4	3	3	3	3	3	2	3	2	3	2	2	2	4	4	4	4	4	4	4	3
308	2	2	1	4	4	2	3	4	3	2	1	1	1	1	1	4	3	3	1	1	1	1	4	5	1	1	1	1	1	3
309	3	4	3	4	2	4	5	5	5	5	4	4	4	4	4	3	3	1	3	4	4	4	4	5	5	5	5	5	5	4
310	4	4	3	5	2	4	3	4	4	4	4	3	3	3	3	2	3	3	2	2	2	2	5	3	5	4	5	5	5	3
311	2	2	2	2	4	2	2	2	2	1	2	2	1	2	2	5	5	3	2	1	1	1	4	1	4	3	4	5	5	5
312	2	2	2	1	4	4	2	4	4	4	2	2	2	2	2	1	3	3	2	2	2	2	3	5	4	4	2	4	4	4
313	2	4	2	3	2	4	4	4	4	4	2	2	2	4	2	5	5	1	2	2	2	2	1	3	4	4	4	4	4	1
314	3	2	2	1	4	5	5	3	4	4	3	3	3	3	3	5	4	1	2	1	2	3	1	1	4	5	4	4	5	4
315	2	2	1	4	2	1	1	1	1	3	2	2	4	3	2	5	3	4	1	1	1	1	3	5	4	4	3	4	3	5
316	2	3	2	1	4	5	5	5	5	5	3	4	5	5	3	1	3	1	2	2	2	1	4	2	5	5	5	5	5	5
317	3	2	3	5	1	3	2	2	2	2	2	2	2	2	2	3	1	5	2	2	2	2	4	4	3	3	4	3	4	5
318	4	4	3	3	4	4	4	4	4	4	3	3	3	3	3	4	3	4	4	3	2	2	3	1	5	4	5	4	5	1
319	2	4	3	5	2	4	5	4	5	4	3	3	4	4	3	4	2	1	3	3	3	3	2	4	4	4	4	4	4	3
320	2	2	2	5	5	4	4	4	4	4	3	4	3	4	2	5	1	3	3	3	3	3	4	3	4	4	4	4	4	2
321	2	2	1	1	3	4	4	2	2	2	2	2	1	3	2	2	4	1	2	1	1	1	2	2	4	4	4	4	4	4
322	1	1	1	1	1	3	4	4	4	3	2	2	2	3	2	4	4	3	1	1	1	1	3	3	3	3	3	3	3	3
323	2	3	2	1	1	4	4	4	4	3	2	3	2	4	2	3	3	1	2	2	2	2	4	4	5	4	4	4	4	4
324	4	5	3	5	5	3	3	3	3	3	3	3	3	3	3	1	1	3	2	2	2	2	2	1	4	4	4	4	4	2
325	2	4	2	1	2	3	3	3	4	3	3	3	3	4	4	4	3	2	2	2	2	2	4	3	4	4	4	4	4	3
326	3	3	2	2	5	4	3	4	4	4	3	2	2	3	3	5	4	1	2	2	4	2	1	2	4	4	4	4	4	1
327	2	2	2	3	5	4	4	4	4	2	2	2	2	2	2	4	2	4	2	2	2	2	3	1	4	4	4	4	4	3
328	4	3	1	4	3	4	4	4	4	4	4	4	4	4	4	5	2	2	3	3	3	3	4	1	4	4	4	4	4	1
329	2	3	3	4	1	3	3	3	4	3	3	4	3	3	4	3	5	4	2	2	2	2	2	4	4	4	5	5	4	4
330	3	4	4	5	5	4	4	4	4	4	3	3	3	3	3	3	1	4	2	3	2	2	2	2	4	4	4	4	4	5
331	2	3	3	5	3	4	4	4	4	4	3	2	2	4	3	3	4	4	2	2	2	2	2	1	4	4	4	4	4	2
332	3	4	2	5	2	3	3	3	4	2	2	2	2	4	2	1	3	1	2	2	1	2	1	2	3	3	4	4	3	1
333	3	3	4	2	3	3	3	3	3	3	3	3	3	3	3	4	4	4	3	3	3	3	2	1	4	4	4	4	4	1
334	4	4	3	1	5	5	5	4	5	5	2	3	2	4	3	1	4	3	1	1	2	1	1	2	5	5	4	5	5	4
335	2	4	2	3	2	3	4	3	3	3	3	4	3	4	3	2	4	2	4	3	3	2	1	1	4	4	2	4	4	1
336	3	3	3	5	5	4	4	4	4	3	3	2	2	3	3	3	1	4	2	2	2	2	5	4	4	4	4	4	4	1
337	2	2	1	2	4	1	2	1	3	2	2	2	2	2	2	5	5	4	2	2	2	2	2	2	4	4	4	4	4	4
338	2	2	2	2	4	4	5	3	5	5	1	1	1	1	1	3	1	4	1	1	1	1	4	4	1	1	1	1	1	1
339	2	4	3	3	5	2	2	2	3	3	2	2	2	2	2	2	2	4	2	2	2	2	2	5	4	3	3	3	3	2
340	3	4	3	1	1	3	3	3	3	3	3	3	3	3	3	4	3	3	2	2	2	2	3	2	3	3	3	3	3	1
341	4	4	2	4	1	4	4	4	4	4	4	4	4	4	4	5	4	3	2	2	2	2	5	5	4	4	4	4	4	4
342	2	4	2	1	3	4	4	4	4	4	2	2	4	4	2	2	4	3	2	2	2	2	3	3	4	4	4	4	4	4
343	4	4	4	2	4	3	2	3	3	3	3	3	3	3	3	3	4	4	2	2	2	2	4	2	4	3	4	4	4	4
344	4	4	2	5	5	5	5	5	5	5	4	4	4	3	3	5	2	5	2	2	2	2	4	3	5	5	5	5	5	4
345	3	4	2	4	1	2	2	2	2	2	2	2	2	2	2	5	1	2	2	2	2	2	2	2	3	3	3	3	3	3
346	4	4	4	2	1	4	4	4	4	3	3	3	4	4	4	4	5	4	3	4	3	4	5	5	4	3	4	4	4	4
347	4	5	4	5	3	4	3	3	3	3	3	4	3	4	4	4	3	1	2	2	2	2	1	3	4	3	3	4	3	5
348	2	3	2	3	5	4	4	4	4	4	4	4	4	4	4	3	3	5	4	4	4	4	2	1	4	4	4	4	4	4
349	2	2	4	1	3	3	3	3	3	3	2	2	2	2	3	1	3	3	2	2	2	2	1	5	4	4	4	4	4	2
350	4	4	5	4	4	4	3	4	4	2	2	3	4	4	3	5	2	5	2	2	2	2	4	4	4	4	4	4	4	2
351	3	4	4	2	2	4	4	4	4	3	3	2	4	4	4	4	4	1	4	3	2	4	5	1	4	4	4	4	4	4
352	1	1	1	3	1	3	2	3	3	3	2	2	2	3	2	3	4	4	2	3	1	1	2	3	5	4	4	4	5	1
353	2	3	1	2	3	3	3	3	3	3	3	3	3	3	3	3	3	4	1	1	2	2	5	3	4	4	4	4	4	2
354	3	4	4	4	2	3	4	4	4	4	3	3	3	3	3	3	5	4	4	3	2	2	4	2	4	4	4	4	4	2
355	4	3	3	5	2	2	2	2	3	2	2	2	2	2	2	2	1	3	1	1	1	1	3	4	4	3	2	2	4	3
356	2	4	4	5	5	3	4	3	4	4	2	2	3	3	3	4	1	5	2	2	2	2	4	1	4	4	4	4	4	4
357	2	3	2	3	5	3	3	4	4	4	2	2	2	2	2	3	1	1	2	2	2	2	4	4	4	4	2	4	2	4
358	2	3	2	1	4	3	3	3	3	3	4	3	2	2	3	4	5	3	2	2	2	2	5	3	4	4	4	4	4	5
359	1	2	1	4	3	3	3	3	4	3	3	3	3	3	2	2	1	2	2	2	2	2	2	5	4	3	5	4	4	4
360	1	2	1	2	4	4	4	4	4	4	2	2	2	2	4	2	5	4	2	1	1	1	1	4	2	2	2	4	2	4
361	3	4	3	3	4	3	3	4	4	3	2	2	2	2	2	3	2	2	2	2	2	2	2	3	4	3	3	4	3	5
362	2	1	2	1	3	4	4	4	4	4	2	2	2	2	2	4	5	4	1	1	1	1	2	5	4	4	4	4	4	3
363	3	4	2	5	3	2	3	4	4	3	4	4	2	4	3	5	1	3	3	2	3	3	5	5	4	4	3	3	4	2
364	2	4	3	5	2	3	3	3	3	3	2	2	2	4	3	3	4	2	2	2	2	2	3	2	3	3	3	4	3	1
365	2	2	2	5	1	2	1	1	3	1	2	2	3	4	5	5	2	3	3	2	1	3	1	2	4	2	3	2	2	3
366	3	3	2	3	5	4	4	4	4	4	2	2	3	3	3	2	5	3	2	4	2	2	4	2	4	4	4	4	4	3
367	2	4	3	3	3	3	4	4	4	4	3	3	3	4	3	1	1	3	2	3	2	1	4	5	4	4	4	4	4	5
368	2	3	3	2	2	4	4	4	4	4	2	2	2	2	4	2	4	2	2	2	2	2	5	4	4	4	4	4	4	5
369	4	4	3	2	2	4	4	4	4	4	4	4	4	4	4	1	1	5	4	4	4	4	4	1	4	4	4	4	4	4
370	2	3	2	5	2	4	4	3	4	4	2	2	4	2	1	2	3	2	2	2	2	1	2	1	3	3	2	4	3	3
371	4	5	4	1	3	5	5	5	5	5	3	4	5	4	4	2	3	4	2	2	2	4	4	1	4	4	4	5	4	1
372	3	5	5	2	5	2	4	2	4	4	3	3	3	3	3	2	1	5	2	2	2	2	5	3	4	3	4	4	4	5
373	4	3	2	2	1	3	3	4	4	3	2	2	2	2	2	2	5	1	2	2	2	2	5	5	4	3	2	2	2	1
374	2	2	2	1	5	4	4	4	4	4	3	3	3	3	3	4	3	3	2	2	1	1	5	3	4	4	4	4	4	5
375	2	3	2	2	5	4	4	4	4	4	4	4	4	4	4	2	5	3	2	2	2	2	2	2	5	5	5	5	5	3
376	1	3	3	1	4	2	2	3	2	2	2	2	2	2	3	4	4	1	2	2	2	2	4	1	4	4	4	4	4	1
377	1	3	2	5	5	3	3	3	3	3	3	3	3	3	3	4	5	4	2	2	2	2	5	2	4	4	4	4	4	5
378	1	4	5	1	1	3	3	3	4	3	4	4	4	4	3	4	2	4	2	4	2	2	1	5	5	3	4	3	5	1
379	4	5	5	1	2	5	4	4	4	3	3	3	3	3	3	5	1	3	2	2	1	1	4	5	5	5	5	5	5	2
380	2	4	3	1	1	4	4	4	4	3	2	2	4	3	2	5	2	2	2	2	2	2	2	3	4	4	4	4	4	5
381	3	4	2	2	5	4	4	4	4	2	2	2	2	4	2	1	5	2	2	2	2	2	4	4	5	4	4	5	5	3
382	3	4	3	2	3	3	4	4	4	4	3	4	4	4	3	1	1	3	3	2	2	2	4	5	4	4	4	4	4	5
383	2	3	1	3	5	4	4	3	3	3	2	2	2	2	2	4	5	2	1	1	1	1	1	4	4	4	3	3	3	2
384	2	4	2	2	3	2	2	2	2	2	2	2	2	2	2	5	4	4	1	1	1	1	5	4	3	4	4	4	4	2
385	4	4	3	5	4	4	4	4	4	3	2	4	4	4	3	2	2	4	3	2	2	2	5	4	4	4	4	4	4	2
386	3	4	4	5	4	5	4	5	4	3	3	3	2	4	4	3	4	5	2	2	1	1	3	5	5	5	4	4	4	1
387	3	3	3	3	1	4	4	5	4	4	3	4	2	4	3	4	2	4	2	2	2	2	4	4	5	5	5	5	5	1
388	2	2	2	2	5	4	3	3	3	2	2	2	2	2	1	1	5	1	1	2	2	2	5	3	3	3	3	3	3	4
389	2	3	2	1	3	4	4	4	4	4	3	3	3	4	4	2	4	4	2	2	2	2	4	2	4	3	4	4	4	5
390	2	2	2	4	3	4	4	4	4	4	3	3	3	4	3	5	1	1	2	1	2	2	1	4	4	4	4	4	4	5
391	2	2	2	3	1	5	4	4	4	4	2	3	3	3	3	5	2	1	2	2	2	2	2	4	5	5	5	5	5	1
392	4	4	4	4	4	4	4	4	4	4	3	3	3	3	3	2	4	4	2	2	2	2	5	5	5	5	5	5	5	3
393	1	2	1	3	2	3	3	4	2	2	4	2	2	2	2	1	1	3	1	1	1	1	3	2	3	3	3	3	3	4
394	4	4	3	3	5	3	3	3	3	3	4	4	3	4	3	5	5	5	3	2	2	2	2	1	4	4	4	4	4	4
395	3	4	2	2	2	4	4	4	4	5	4	3	3	3	2	4	2	5	2	2	2	2	1	5	4	4	4	4	4	5
396	2	2	2	1	4	4	4	4	4	4	3	3	3	3	3	2	2	1	2	2	1	1	1	5	4	4	4	4	4	2
397	3	4	4	4	5	4	4	4	4	4	4	4	4	4	4	2	2	5	2	2	2	3	5	1	4	4	4	4	4	3
398	3	3	2	3	3	4	4	4	3	4	3	3	2	4	4	5	4	3	4	3	3	3	2	3	5	5	5	5	5	5
399	3	3	2	1	2	4	3	4	4	4	2	3	4	4	3	3	2	3	2	2	2	2	2	2	4	4	4	4	4	4
400	2	3	2	4	3	3	4	3	4	2	4	5	4	4	5	5	2	2	5	4	4	4	4	2	4	4	4	4	4	1
401	4	4	4	2	4	4	4	4	4	5	4	2	2	2	4	5	1	1	2	2	3	3	1	4	4	4	4	4	4	1
402	4	4	4	2	4	3	3	3	3	3	2	4	2	2	2	4	3	3	2	2	2	2	2	4	3	3	3	3	3	4
403	2	3	3	1	2	4	3	3	3	3	2	2	2	3	2	1	5	1	2	2	2	2	1	2	4	4	4	4	4	4
404	4	3	4	5	2	4	4	4	4	2	2	2	2	4	2	5	4	4	2	2	2	2	5	1	4	4	4	4	4	3
405	3	2	5	1	3	4	3	4	4	4	4	4	4	4	3	2	5	3	2	3	2	2	1	1	5	5	5	5	5	1
406	2	2	2	1	4	3	3	4	4	3	3	3	3	4	3	3	4	1	2	2	2	2	2	4	5	4	5	4	4	4
407	2	2	2	3	5	3	4	4	4	4	2	2	2	2	2	5	3	5	2	2	2	2	4	4	2	3	3	2	3	3
